# Supplementary material for: Flexible Self-Powered Low-Decibel Voice Recognition Mask
Source: Sensors (Basel). 2024 May 9;24(10):3007. doi: 10.3390/s24103007 (PMC11124924; doi:10.3390/s24103007)
Supplement: Supplementary file 1 [file sensors-24-03007-s001.zip]

Archive with 1 entries (1 files):
- sensors-2944960-supplementary.pdf
